# Supplementary material for: Facilitating Factors and Barriers in the Return to Work of Working Women Survivors of Breast Cancer: A Qualitative Study
Source: Cancers (Basel). 2023 Jan 31;15(3):874. doi: 10.3390/cancers15030874 (PMC9913437; doi:10.3390/cancers15030874)
Supplement: Supplementary file 1 [file cancers-15-00874-s001.zip]

Archive with 1 entries (1 files):
- cancers-2163133-supplementary.pdf
